# Supplementary material for: Sesamin Activates Nrf2/Cnc-Dependent Transcription in the Absence of Oxidative Stress in Drosophila Adult Brains
Source: Antioxidants (Basel). 2021 Jun 7;10(6):924. doi: 10.3390/antiox10060924 (PMC8227698; doi:10.3390/antiox10060924)
Supplement: Supplementary file 1 [file antioxidants-10-00924-s001.zip]

Archive with 1 entries (1 files):
- antioxidants-1215140-SI.pdf
